# Supplementary material for: Folding and Unfolding of Exogenous G-Rich Oligonucleotides in Live Cells by Fluorescence Lifetime Imaging Microscopy of o-BMVC Fluorescent Probe
Source: Molecules. 2021 Dec 27;27(1):140. doi: 10.3390/molecules27010140 (PMC8747072; doi:10.3390/molecules27010140)
Supplement: Supplementary file 1 [file molecules-27-00140-s001.zip]

Archive with 1 entries (1 files):
- molecules-1517675-supplementary.pdf
